# Supplementary material for: HuR Promotes the Differentiation of Goat Skeletal Muscle Satellite Cells by Regulating Myomaker mRNA Stability
Source: Int J Mol Sci. 2023 Apr 7;24(8):6893. doi: 10.3390/ijms24086893 (PMC10138435; doi:10.3390/ijms24086893)
Supplement: Supplementary file 1 [file ijms-24-06893-s001.zip]

Archive with 1 entries (1 files):
- ijms-2258904-supplementary.pdf
